# Supplementary material for: Impact of the COVID-19 Pandemic on Children with ASD and ADHD in Northern Greece: A Pilot Study
Source: Brain Sci. 2025 Nov 10;15(11):1212. doi: 10.3390/brainsci15111212 (PMC12650278; doi:10.3390/brainsci15111212)
Supplement: Supplementary file 1 [file brainsci-15-01212-s001.zip]

Archive with 1 entries (1 files):
- brainsci-3856120-supplementary.pdf
